# Supplementary material for: RGD_PLGA Nanoparticles with Docetaxel: A Route for Improving Drug Efficiency and Reducing Toxicity in Breast Cancer Treatment
Source: Cancers (Basel). 2022 Dec 20;15(1):8. doi: 10.3390/cancers15010008 (PMC9817983; doi:10.3390/cancers15010008)
Supplement: Supplementary file 1 [file cancers-15-00008-s001.zip]

Archive with 1 entries (1 files):
- cancers-2059064-supplementary.pdf
